# Supplementary material for: Sage Insights Into the Phylogeny of Salvia: Dealing With Sources of Discordance Within and Across Genomes
Source: Front Plant Sci. 2021 Nov 24;12:767478. doi: 10.3389/fpls.2021.767478 (PMC8652245; doi:10.3389/fpls.2021.767478)
Supplement: Supplementary file 7 [file Data_Sheet_1.XLSX]

## Sheet: vouchers
terminal	SampleID	Voucher (WIS unless otherwise noted)	Enrichment Kit
Salvia_mellifera	I12965	Walker 17	Angiosperm enrichment probes (Buddenhagen et al., 2016)
Salvia_penstemonoides	I12966	Walker 20	Angiosperm enrichment probes (Buddenhagen et al., 2016)
Salvia_yangii	I12967	Walker 24	Angiosperm enrichment probes (Buddenhagen et al., 2016)
Salvia_officinalis	I12968	Walker 26	Angiosperm enrichment probes (Buddenhagen et al., 2016)
Salvia_cacaliifolia	I12969	Walker 30	Angiosperm enrichment probes (Buddenhagen et al., 2016)
Salvia_californica	I12970	Walker 6	Angiosperm enrichment probes (Buddenhagen et al., 2016)
Salvia_cedrosensis	I12971	Walker 44	Angiosperm enrichment probes (Buddenhagen et al., 2016)
Salvia_hians	I12972	Walker 70	Angiosperm enrichment probes (Buddenhagen et al., 2016)
Salvia_rosmarinus	I12973	Walker 74	Angiosperm enrichment probes (Buddenhagen et al., 2016)
Salvia_patens	I12974	Walker 109	Angiosperm enrichment probes (Buddenhagen et al., 2016)
Salvia_przewalskii	I12975	Walker 111	Angiosperm enrichment probes (Buddenhagen et al., 2016)
Salvia_digitaloides	I12976	Walker 112	Angiosperm enrichment probes (Buddenhagen et al., 2016)
Salvia_pratensis	I12977	Walker 22	Angiosperm enrichment probes (Buddenhagen et al., 2016)
Melissa_officinalis	I12978	Walker 193	Angiosperm enrichment probes (Buddenhagen et al., 2016)
Salvia_lasiantha	I12979	Walker 218	Angiosperm enrichment probes (Buddenhagen et al., 2016)
Salvia_ovalifolia	I12980	Walker 264	Angiosperm enrichment probes (Buddenhagen et al., 2016)
Salvia_thymoides	I12981	Walker 271	Angiosperm enrichment probes (Buddenhagen et al., 2016)
Salvia_azurea	I12982	Walker 311	Angiosperm enrichment probes (Buddenhagen et al., 2016)
Salvia_munzii	I12983	Walker 421	Angiosperm enrichment probes (Buddenhagen et al., 2016)
Lepechinia_chamaedryoides	I12984	Walker 48	Angiosperm enrichment probes (Buddenhagen et al., 2016)
Salvia_cacaliifolia	I12985	Walker 119	Angiosperm enrichment probes (Buddenhagen et al., 2016)
Salvia_candidissima	I12986	Walker 121	Angiosperm enrichment probes (Buddenhagen et al., 2016)
Salvia_semiatrata	I12987	Walker 208	Angiosperm enrichment probes (Buddenhagen et al., 2016)
Salvia_candicans	I12988	Walker 213	Angiosperm enrichment probes (Buddenhagen et al., 2016)
Salvia_dorystaechas	I12989	Walker 219	Angiosperm enrichment probes (Buddenhagen et al., 2016)
Salvia_funerea	I12990	Walker 330	Angiosperm enrichment probes (Buddenhagen et al., 2016)
Salvia_austriaca	I12991	Walker 416	Angiosperm enrichment probes (Buddenhagen et al., 2016)
Salvia_miltiorrhiza	I12992	Drew 159	Angiosperm enrichment probes (Buddenhagen et al., 2016)
Salvia_yunnanensis	I12993	Drew 164	Angiosperm enrichment probes (Buddenhagen et al., 2016)
Agastache_pallida	I12994	Drew 212	Angiosperm enrichment probes (Buddenhagen et al., 2016)
Salvia_corrugata	I12995	Walker 40	Angiosperm enrichment probes (Buddenhagen et al., 2016)
Salvia_splendens	I12996	Walker 50	Angiosperm enrichment probes (Buddenhagen et al., 2016)
Salvia_oppositiflora	I12997	Walker 98	Angiosperm enrichment probes (Buddenhagen et al., 2016)
Salvia_ringens	I12998	Walker 100	Angiosperm enrichment probes (Buddenhagen et al., 2016)
Salvia_uliginosa	I12999	Walker 101	Angiosperm enrichment probes (Buddenhagen et al., 2016)
Salvia_leptophylla	I13000	Walker 102	Angiosperm enrichment probes (Buddenhagen et al., 2016)
Salvia_dombeyi	I13001	Walker 103	Angiosperm enrichment probes (Buddenhagen et al., 2016)
Salvia_confertiflora	I13002	Walker 110	Angiosperm enrichment probes (Buddenhagen et al., 2016)
Lycopus_uniflorus	I13003	Walker 221	Angiosperm enrichment probes (Buddenhagen et al., 2016)
Clinopodium_mexicanum	I13004	Walker 222	Angiosperm enrichment probes (Buddenhagen et al., 2016)
Salvia_karwinskii	I19985	University of California Berkely Botanial Garden 76.0578	Angiosperm enrichment probes (Buddenhagen et al., 2016)
Salvia_wagneriana	I19986	University of California Berkely Botanial Garden 81.1187	Angiosperm enrichment probes (Buddenhagen et al., 2016)
Salvia_roscida	I19987	University of California Berkely Botanial Garden 89.0206	Angiosperm enrichment probes (Buddenhagen et al., 2016)
Salvia_curtiflora	I19988	University of California Berkely Botanial Garden	Angiosperm enrichment probes (Buddenhagen et al., 2016)
Salvia_cryptodonta	I19989	Drew 548	Angiosperm enrichment probes (Buddenhagen et al., 2016)
Salvia_fruticosa	I19990	University of California Berkely Botanial Garden 2013.0238	Angiosperm enrichment probes (Buddenhagen et al., 2016)
Salvia_oaxacana	I19991	Cacho 20	Angiosperm enrichment probes (Buddenhagen et al., 2016)
Salvia_thymoides	I19992	Cacho 23	Angiosperm enrichment probes (Buddenhagen et al., 2016)
Salvia_anastomosans	I19993	Cacho 21	Angiosperm enrichment probes (Buddenhagen et al., 2016)
Salvia_axillaris	I19994	Cacho 22	Angiosperm enrichment probes (Buddenhagen et al., 2016)
Salvia_semiatrata	I19995	Cacho 6	Angiosperm enrichment probes (Buddenhagen et al., 2016)
Salvia_densiflora	I19996	Drew 134	Angiosperm enrichment probes (Buddenhagen et al., 2016)
Salvia_podadena	I19997	Drew 95	Angiosperm enrichment probes (Buddenhagen et al., 2016)
Salvia_costaricensis	I19998	Kriebel s.n.	Angiosperm enrichment probes (Buddenhagen et al., 2016)
Salvia_clinopodioides	I19999	Drew 113	Angiosperm enrichment probes (Buddenhagen et al., 2016)
Salvia_chamaedryoides	I20000	University of California Berkely Botanial Garden 92.0532	Angiosperm enrichment probes (Buddenhagen et al., 2016)
Salvia_canariensis	I20001	University of California Berkely Botanial Garden 79.0235	Angiosperm enrichment probes (Buddenhagen et al., 2016)
Salvia_sclarea	I20002	University of California Berkely Botanial Garden 06.0556	Angiosperm enrichment probes (Buddenhagen et al., 2016)
Salvia_candidissima	I20003	University of California Berkely Botanial Garden 7.0007	Angiosperm enrichment probes (Buddenhagen et al., 2016)
Salvia_jaminiana	I20004	Mahdjoub s.n.	Angiosperm enrichment probes (Buddenhagen et al., 2016)
Lepechinia_salviae	I20005	RSJ 167	Angiosperm enrichment probes (Buddenhagen et al., 2016)
Salvia_scutellarioides	I20006	UNK 01	Angiosperm enrichment probes (Buddenhagen et al., 2016)
Salvia_arborescens	I20007	University of California Berkely Botanial Garden 2011.0244	Angiosperm enrichment probes (Buddenhagen et al., 2016)
Salvia_regla	I20008	University of California Berkely Botanial Garden 81.0607	Angiosperm enrichment probes (Buddenhagen et al., 2016)
Salvia_confertiflora	I20009	s.n.	Angiosperm enrichment probes (Buddenhagen et al., 2016)
Salvia_majdae	I20010	Mirtadzudini s.n.	Angiosperm enrichment probes (Buddenhagen et al., 2016)
Lepechinia_leucophylloides	I20011	Drew 126	Angiosperm enrichment probes (Buddenhagen et al., 2016)
Lepechinia_caulescens	I20012	Drew 149	Angiosperm enrichment probes (Buddenhagen et al., 2016)
Lepechinia_rossii	I20013	Drew 64e	Angiosperm enrichment probes (Buddenhagen et al., 2016)
Lepechinia_mollis	I20014	Drew 179	Angiosperm enrichment probes (Buddenhagen et al., 2016)
Salvia_discolor	I20015	Walker 2546	Angiosperm enrichment probes (Buddenhagen et al., 2016)
Salvia_splendens	I20016	Walker 2526	Angiosperm enrichment probes (Buddenhagen et al., 2016)
Salvia_lyrata	I20017	Walker 2554	Angiosperm enrichment probes (Buddenhagen et al., 2016)
Salvia_transcaucasica	I20018	Walker 2576	Angiosperm enrichment probes (Buddenhagen et al., 2016)
Salvia_pinguifolia	I20019	Unversity of Wisconsin-Madison Greenhouse	Angiosperm enrichment probes (Buddenhagen et al., 2016)
Salvia_forskahlei	I20020	1965-3460A	Angiosperm enrichment probes (Buddenhagen et al., 2016)
Salvia_heterotricha	I20021	Drew 527	Angiosperm enrichment probes (Buddenhagen et al., 2016)
Salvia_microphylla	I20022	University of California Berkely Botanial Garden 91.0699	Angiosperm enrichment probes (Buddenhagen et al., 2016)
Salvia_topiensis	I20023	Drew 562	Angiosperm enrichment probes (Buddenhagen et al., 2016)
Salvia_madrensis	I20024	Drew 563	Angiosperm enrichment probes (Buddenhagen et al., 2016)
Salvia_leucocephala	I23842	Uria s.n.	Angiosperm enrichment probes (Buddenhagen et al., 2016)
Salvia_caerulea	I23843	Eifler 443870	Angiosperm enrichment probes (Buddenhagen et al., 2016)
Salvia_lutea	I23844	Eifler 443887	Angiosperm enrichment probes (Buddenhagen et al., 2016)
Salvia_adenocaulon	I23845	Celep 1002	Angiosperm enrichment probes (Buddenhagen et al., 2016)
Salvia_verticillata_subsp._amasiaca	I23846	Celep 1101	Angiosperm enrichment probes (Buddenhagen et al., 2016)
Salvia_cadmica	I23847	Celep 916	Angiosperm enrichment probes (Buddenhagen et al., 2016)
Salvia_coulteri	I23848	Drew 647	Angiosperm enrichment probes (Buddenhagen et al., 2016)
Salvia_hidalgensis	I23849	Drew 660	Angiosperm enrichment probes (Buddenhagen et al., 2016)
Salvia_carnea	I23850	Drew 740	Angiosperm enrichment probes (Buddenhagen et al., 2016)
Salvia_polystachya	I23851	Drew 738	Angiosperm enrichment probes (Buddenhagen et al., 2016)
Salvia_elegans	I23852	Drew 739	Angiosperm enrichment probes (Buddenhagen et al., 2016)
Salvia_koyamae	I23853	University of California Berkely Botanial Garden 86-1153	Angiosperm enrichment probes (Buddenhagen et al., 2016)
Salvia_chinensis	I23854	University of California Berkely Botanial Garden Chinese Garden	Angiosperm enrichment probes (Buddenhagen et al., 2016)
Salvia_styphelos	I23855	Strybing Arboretum	Angiosperm enrichment probes (Buddenhagen et al., 2016)
Salvia_lutea	I23856	University of California Berkely Botanial Garden 2001.0006	Angiosperm enrichment probes (Buddenhagen et al., 2016)
Salvia_japonica	I23857	University of California Berkely Botanial Garden 94.0937	Angiosperm enrichment probes (Buddenhagen et al., 2016)
Salvia_jurisicii	I23858	WBG818461-11000	Angiosperm enrichment probes (Buddenhagen et al., 2016)
Salvia_syriaca	I23859	WBG102846	Angiosperm enrichment probes (Buddenhagen et al., 2016)
Salvia_aucheri	I23860	s.n.	Angiosperm enrichment probes (Buddenhagen et al., 2016)
Salvia_interrupta	I23861	s.n. (from Morocco)	Angiosperm enrichment probes (Buddenhagen et al., 2016)
Salvia_algeriensis	I23862	s.n.	Angiosperm enrichment probes (Buddenhagen et al., 2016)
Salvia_virgata	I23863	Celep 855	Angiosperm enrichment probes (Buddenhagen et al., 2016)
Salvia_candidissima_subsp._occidentalis	I23864	Celep 1487	Angiosperm enrichment probes (Buddenhagen et al., 2016)
Salvia_viridis	I23865	Celep1389	Angiosperm enrichment probes (Buddenhagen et al., 2016)
Salvia_transsylvanica	I23867	GBGROOG20130464	Angiosperm enrichment probes (Buddenhagen et al., 2016)
Salvia_verbenaca	I23868	GBGITOG20110513	Angiosperm enrichment probes (Buddenhagen et al., 2016)
Salvia_columbariae	I23869	Walker 3191	Angiosperm enrichment probes (Buddenhagen et al., 2016)
Salvia_pseudojaminiana	I23870	Mahdjoub MMSPJ 16	Angiosperm enrichment probes (Buddenhagen et al., 2016)
Salvia_barrelieri	I23871	Mahdjoub MMS.BAR.16	Angiosperm enrichment probes (Buddenhagen et al., 2016)
Salvia_horminum	I23872	Mahdjoub MMS.Hor.16	Angiosperm enrichment probes (Buddenhagen et al., 2016)
Salvia_argentea	I23873	Mahdjoub MMS.arg.16	Angiosperm enrichment probes (Buddenhagen et al., 2016)
Salvia_officinalis	I23874	Mahdjoub MMS.aeg10	Angiosperm enrichment probes (Buddenhagen et al., 2016)
Salvia_balansae	I23875	Mahdjoub MMS.bal.16	Angiosperm enrichment probes (Buddenhagen et al., 2016)
Salvia_similis	I23876	Drew 43	Angiosperm enrichment probes (Buddenhagen et al., 2016)
Salvia_sphacelioides	I23877	s.n.	Angiosperm enrichment probes (Buddenhagen et al., 2016)
Salvia_cardiophylla	I23878	s.n.	Angiosperm enrichment probes (Buddenhagen et al., 2016)
Salvia_splendens	I23879	Uria s.n.	Angiosperm enrichment probes (Buddenhagen et al., 2016)
Prunella_vulgaris	I23880	Drew s.n.	Angiosperm enrichment probes (Buddenhagen et al., 2016)
Salvia_minarum	I30053	Drew 902	Salvia-probes (Kriebel et al., 2019)
Salvia_scoparia	I30054	Ribas 8505	Salvia-probes (Kriebel et al., 2019)
Salvia_nubicola	I30066	Denver Botanic Garden	Salvia-probes (Kriebel et al., 2019)
Salvia_omeiana	I30067	Denver Botanic Garden	Salvia-probes (Kriebel et al., 2019)
Salvia_lycioides	I30068	Denver Botanic Garden	Salvia-probes (Kriebel et al., 2019)
Salvia_darcyi	I30070	Denver Botanic Garden	Salvia-probes (Kriebel et al., 2019)
Salvia_albimaculata	I30071	Drew 840	Salvia-probes (Kriebel et al., 2019)
Salvia_heldreichiana	I30072	Drew 842	Salvia-probes (Kriebel et al., 2019)
Salvia_sp._nov.	I30073	Costa-Lima1627	Salvia-probes (Kriebel et al., 2019)
Salvia_subrotunda	I30076	Denver Botanic Garden	Salvia-probes (Kriebel et al., 2019)
Salvia_subaequalis	I30086	Drew 1000	Salvia-probes (Kriebel et al., 2019)
Salvia_tuerckheimii	I30090	Reith 574 (UNK)	Salvia-probes (Kriebel et al., 2019)
Salvia_scabra	I30096	Drew s.n.	Salvia-probes (Kriebel et al., 2019)
Salvia_desoleana	I30097	Drew s.n.	Salvia-probes (Kriebel et al., 2019)
Salvia_radula	I30098	Drew s.n.	Salvia-probes (Kriebel et al., 2019)
Salvia_disermas	I30100	Drew s.n.	Salvia-probes (Kriebel et al., 2019)
Salvia_bracteata	I30104	Drew 798	Salvia-probes (Kriebel et al., 2019)
Salvia_cyanescens	I30106	Drew 800	Salvia-probes (Kriebel et al., 2019)
Salvia_ceratophylla	I30110	Drew 806	Salvia-probes (Kriebel et al., 2019)
Salvia_palaestina	I30117	Drew 820	Salvia-probes (Kriebel et al., 2019)
Salvia_marashica	I30119	Drew 825	Salvia-probes (Kriebel et al., 2019)
Salvia_fruticosa	I30121	Drew 827	Salvia-probes (Kriebel et al., 2019)
Salvia_tigrina	I30123	Drew s.n.	Salvia-probes (Kriebel et al., 2019)
Salvia_napifolia	I30125	Drew 829	Salvia-probes (Kriebel et al., 2019)
Salvia_potentillifolia	I30131	Drew 846	Salvia-probes (Kriebel et al., 2019)
Salvia_nydeggeri	I30133	Drew 848	Salvia-probes (Kriebel et al., 2019)
Salvia_prunelloides	I30137	Drew 555	Salvia-probes (Kriebel et al., 2019)
Salvia_purpurea	I30138	Drew 589	Salvia-probes (Kriebel et al., 2019)
Salvia_tiliaefolia	I30139	Drew 609	Salvia-probes (Kriebel et al., 2019)
Salvia_corrugata	I30142	Kahan 90	Salvia-probes (Kriebel et al., 2019)
Salvia_pallida	I30149	Drew 1094	Salvia-probes (Kriebel et al., 2019)
Salvia_oxyphora	I30150	Kahan 106	Salvia-probes (Kriebel et al., 2019)
Salvia_pauciserrata_subsp._calocalicina	I30151	Kahan 105	Salvia-probes (Kriebel et al., 2019)
Salvia_sphacelioides_subsp._paxfluminensis	I30153	Kahan 103	Salvia-probes (Kriebel et al., 2019)
Salvia_stachydifolia	I30156	Kahan 100	Salvia-probes (Kriebel et al., 2019)
Salvia_gachantivana	I30158	Kahan 98	Salvia-probes (Kriebel et al., 2019)
Salvia_rypara_subsp._rypara	I30161	Kahan 95	Salvia-probes (Kriebel et al., 2019)
Salvia_guaranitica	I30163	Kahan 93	Salvia-probes (Kriebel et al., 2019)
Salvia_x_westerae	I30166	Kahan 90	Salvia-probes (Kriebel et al., 2019)
Salvia_montbretii	I30171	Celep s.n.	Salvia-probes (Kriebel et al., 2019)
Salvia_siirtica	I30174	Celep s.n.	Salvia-probes (Kriebel et al., 2019)
Salvia_kronenburgii	I30177	Drew 1091	Salvia-probes (Kriebel et al., 2019)
Salvia_rosifolia	I30179	Drew 1081	Salvia-probes (Kriebel et al., 2019)
Salvia_limbata	I30180	Drew 1080	Salvia-probes (Kriebel et al., 2019)
Salvia_huberi	I30181	Drew 1079	Salvia-probes (Kriebel et al., 2019)
Salvia_xanthocheila	I30183	Drew 1076	Salvia-probes (Kriebel et al., 2019)
Salvia_brachyantha	I30184	Drew 1074	Salvia-probes (Kriebel et al., 2019)
Salvia_pachystachya	I30186	Drew 1069	Salvia-probes (Kriebel et al., 2019)
Salvia_vermifolia	I30188	Heeg 25	Salvia-probes (Kriebel et al., 2019)
Salvia_ekimiana	I30189	Drew 0157	Salvia-probes (Kriebel et al., 2019)
Salvia_wiedmannii	I30191	Heeg 7	Salvia-probes (Kriebel et al., 2019)
Salvia_iodantha	I30192	Heeg 37	Salvia-probes (Kriebel et al., 2019)
Salvia_tuerckheimii	I30193	Kahan 43	Salvia-probes (Kriebel et al., 2019)
Salvia_chionophylla	I30195	Heeg s.n.	Salvia-probes (Kriebel et al., 2019)
Salvia_glechomifolia	I30197	Heeg 27	Salvia-probes (Kriebel et al., 2019)
Salvia_oxyphora	I30201	Kahan 34	Salvia-probes (Kriebel et al., 2019)
Salvia_sagittata	I30202	Heeg s.n.	Salvia-probes (Kriebel et al., 2019)
Salvia_muelleri	I30203	Heeg 32	Salvia-probes (Kriebel et al., 2019)
Salvia_verbenaca	I30206	Kahan 28	Salvia-probes (Kriebel et al., 2019)
Salvia_littae	I30208	Heeg 10	Salvia-probes (Kriebel et al., 2019)
Salvia_retinervia	I30209	Heeg 5	Salvia-probes (Kriebel et al., 2019)
Salvia_coahuilensis	I30214	Heeg s.n.	Salvia-probes (Kriebel et al., 2019)
Salvia_pseudococcinea	I30215	Heeg s.n.	Salvia-probes (Kriebel et al., 2019)
Salvia_pennellii	I30220	Heeg s.n.	Salvia-probes (Kriebel et al., 2019)
Salvia_subrotunda	I30221	Kahan 13	Salvia-probes (Kriebel et al., 2019)
Salvia_raymondii_subsp._mairanae	I30224	Heeg s.n.	Salvia-probes (Kriebel et al., 2019)
Salvia_somalensis	I30227	Heeg s.n.	Salvia-probes (Kriebel et al., 2019)
Salvia_amarissima	I30229	Heeg 11	Salvia-probes (Kriebel et al., 2019)
Salvia_horminum	I30230	Kahan 2	Salvia-probes (Kriebel et al., 2019)
Salvia_crucis	I30232	González-Gallegos 2161	Salvia-probes (Kriebel et al., 2019)
Salvia_languidula	I30233	González-Gallegos 2138	Salvia-probes (Kriebel et al., 2019)
Salvia_emaciata	I30234	González-Gallegos 2104	Salvia-probes (Kriebel et al., 2019)
