# Supplementary material for: Sage Insights Into the Phylogeny of Salvia: Dealing With Sources of Discordance Within and Across Genomes
Source: Front Plant Sci. 2021 Nov 24;12:767478. doi: 10.3389/fpls.2021.767478 (PMC8652245; doi:10.3389/fpls.2021.767478)
Supplement: Supplementary file 8 [file Data_Sheet_2.XLSX]

## Sheet: GenBank_plastomes
Species	Subgenus	GenBank Accession
Salvia bulleyana	Glutinaria	MH603954.1
Salvia digitaloides	Glutinaria	MN520016.1
Salvia hispanica	Calosphace	MN520017.1
Salvia meiliensis	Glutinaria	MN520018.1
Salvia merjamie	Sclarea	MN520019.1
Salvia miltiorrhiza	Glutinaria	JX312195.1
Salvia nilotica	Heterosphace	MN520020.1
Salvia officinalis	Salvia	MN520021.1
Salvia petrophila	Glutinaria	MN520022.1
Salvia plebeia	Glutinaria	MN834131.1
Salvia prattii	Glutinaria	MK944407.1
Salvia przewalskii	Glutinaria	MH603953.1
Salvia roborowskii	Glutinaria	MK944406.1
Salvia rosmarinus	Rosmarinus	KR232566.1
Salvia splendens	Calosphace	MN520024.1
Salvia tiliifolia	Calosphace	MT381946.1
Salvia yangii	Pervoskia	MN520025.1
Salvia yunnanensis	Glutinaria	MN520026.1
Melissa yunnanensis	Outgroup	MT634148.1
